# Supplementary material for: A perturbation method for evaluating the magnetic field induced from an arbitrary, asymmetric ocean world analytically
Source: Icarus. Author manuscript; Available in PMC 2022 Apr 1. (PMC8819682; doi:10.1016/j.icarus.2021.114840)
Supplement: Supplemental text, computer code, and animations [file NIHMS1771783-supplement-Supplemental_text__computer_code__and_animations.zip]

Archive with 13 entries (13 files):
- 1-s2.0-S0019103521004838-mmc2.zip
- 1-s2.0-S0019103521004838-mmc1.pdf
- 1-s2.0-S0019103521004838-mmc3.zip
- 1-s2.0-S0019103521004838-mmc4.zip
- 1-s2.0-S0019103521004838-mmc5.zip
- 1-s2.0-S0019103521004838-mmc6.zip
- 1-s2.0-S0019103521004838-mmc7.zip
- 1-s2.0-S0019103521004838-mmc8.zip
- 1-s2.0-S0019103521004838-mmc9.zip
- 1-s2.0-S0019103521004838-mmc10.zip
- 1-s2.0-S0019103521004838-mmc13.zip
- 1-s2.0-S0019103521004838-mmc11.zip
- 1-s2.0-S0019103521004838-mmc12.zip
